# Supplementary material for: Deciphering Genomic Underpinnings of Quantitative MRI-based Radiomic Phenotypes of Invasive Breast Carcinoma
Source: Sci Rep. 2015 Dec 7;5:17787. doi: 10.1038/srep17787 (PMC4671006; doi:10.1038/srep17787)
Supplement: Supplementary Table S4 [file srep17787-s2.xls]

## Sheet: Table S4
Radiomic Feature	Sphericity	Sphericity	Irregularity	Irregularity	Surface to volume ratio	Surface to volume ratio	Lesion volume	Lesion volume	Effective diameter	Effective diameter	Surface area	Surface area	Maximum linear size	Maximum linear size	Margin sharpness	Margin sharpness	Variance of margin sharpness	Variance of margin sharpness	Variance of radial gradient histogram	Variance of radial gradient histogram	Maximum enhancement	Maximum enhancement	Time to peak	Time to peak	Uptake rate	Uptake rate	Washout rate	Washout rate	Curve shape index	Curve shape index	Enhancement at first postcontrast timepoint	Enhancement at first postcontrast timepoint	Signal enhancement ratio	Signal enhancement ratio	Volume of most enhancing voxels	Volume of most enhancing voxels	Total rate variation	Total rate variation	Normalized total rate variation	Normalized total rate variation	Maximum variance of enhancement	Maximum variance of enhancement	Time to peak at maximum variance	Time to peak at maximum variance	Enhancement variance increasing rate	Enhancement variance increasing rate	Enhancement variance decreasing rate	Enhancement variance decreasing rate	Contrast
Association Direction	Negative	Positive	Negative	Positive	Negative	Positive	Negative	Positive	Negative	Positive	Negative	Positive	Negative	Positive	Negative	Positive	Negative	Positive	Negative	Positive	Negative	Positive	Negative	Positive	Negative	Positive	Negative	Positive	Negative	Positive	Negative	Positive	Negative	Positive	Negative	Positive	Negative	Positive	Negative	Positive	Negative	Positive	Negative	Positive	Negative	Positive	Negative	Positive	Negative
DNA REPLICATION	1	0.54832	1	0.00034444	0	1	1	0	1	0	1	0	1	0	0.51339	1	1	0.11408	0	1	1	0	0.99987	0.17143	1	0.43001	0	1	0.999915	0.54625	1	0	0.54919	0.99995	1	0.67541	1	0.05487	1	0.021824	1	0.01364	1	0	0.92922	0.99761	0.60967	0.9994	1
CYTOKINE CYTOKINE RECEPTOR INTERACTION	0	1	1	0	1	0.064325	1	0.00124	1	0.0016533	1	0	1	0	0	1	0	1	0.01922	1	1	0	0	1	1	0	1	0.43078	0.00155	1	1	0	1	0.00372	0	1	1	0	1	0	0.00051667	1	0	1	0.13999	1	1	0	1
CHEMOKINE SIGNALING PATHWAY	0.78369	1	1	0.071759	0.58536	1	1	0.046218	1	0.047671	1	0.03472	1	0.081413	0.085991	1	0.0013778	1	0.7727	1	1	0	0.055111	1	1	0	0.68611	1	0.039267	1	1	0	1	0.038233	0	1	1	0.006975	1	0	0	1	0	1	0.23018	1	1	0.005425	1
CELL CYCLE	0.78345	1	1	0	0	1	1	0	1	0	1	0	1	0	0.6539	1	1	0.0010333	0	1	1	0	0.99987	0.10202	1	0.064952	0.15849	1	0.99995	0.40393	1	0	0.41137	0.99995	0.24164	1	1	0.043726	1	0	1	0	1	0	0.76378	1	0.1178	0.9995	1
CELL ADHESION MOLECULES CAMS	0.0024111	1	1	0.0011273	1	0.93151	1	0.012607	1	0.012186	1	0.004313	1	0.0010333	0.19309	1	0	1	0.39143	1	1	0	0.52412	1	1	0.023369	1	0.8739	0.37265	1	1	0	1	0.36743	0	1	1	0	1	0.0029368	0.0019375	1	0	1	0.11005	1	1	0	0.4551
ANTIGEN PROCESSING AND PRESENTATION	1	0.13197	1	0.026463	0.00056364	1	1	0	1	0	1	0	1	0.0044286	0.058014	1	0.88012	1	0.75774	1	1	0	0.99262	0.98166	1	0.021462	0.86509	1	0.14632	1	1	0	1	0.14818	0	1	1	0.82061	1	0	0.00056364	1	0.00155	1	0.12389	1	1	0.1751	1
TOLL LIKE RECEPTOR SIGNALING PATHWAY	1	0.66188	1	0.35861	0.755315	1	1	0.11439	1	0.11418	1	0.1168	1	0.17638	0.2753	1	0.13778	1	0.72644	1	1	0	0.98997	0.979215	1	0.06975	0.86425	1	0.81144	1	1	0	1	0.81158	0	1	1	0.053733	1	0	0.079222	1	0.0010941	1	0.78899	1	1	0.035741	1
NOD LIKE RECEPTOR SIGNALING PATHWAY	0.9554	1	1	0.12381	0.33723	1	1	0.023078	1	0.024972	1	0.024618	1	0.06042	0.27702	1	0.39957	1	0.43917	1	1	0	0.1085	1	1	0	1	0.83633	0.06975	1	1	0	1	0.077057	0.0052	1	1	0.14198	1	0	0.35025	1	0.036511	1	0.97385	0.993895	1	0.09	1
NATURAL KILLER CELL MEDIATED CYTOTOXICITY	0.69893	1	1	0.0038381	0.20761	1	1	0	1	0	1	0	1	0.00095385	0.00868	1	0.043765	1	0.43917	1	1	0	0.032771	1	1	0	0.86371	1	0.00372	1	1	0	1	0.00496	0	1	1	0.08525	1	0	0	1	0.00097895	1	0.0248	1	1	0.036471	1
INTESTINAL IMMUNE NETWORK FOR IGA PRODUCTION	0.40235	1	1	0.0062	0.800795	1	1	0.010015	1	0.011481	1	0.005952	1	0.060176	0.086283	1	0.055505	1	0.61966	1	1	0	0.24593	1	1	0.01116	0.31827	1	0.36874	1	1	0	1	0.35588	0	1	1	0.15063	1	0	0	1	0.02108	1	0	1	1	0.12146	1
TYPE I DIABETES MELLITUS	0.78154	1	1	0.02325	0.34423	1	1	0.00341	1	0.0035895	1	0.0031	1	0.06042	0.1287	1	0.31459	1	0.86703	1	1	0	0.89689	1	1	0.072075	0.72759	1	0.41621	1	1	0	1	0.41979	0	1	1	0.37735	1	0	0.000775	1	0.00047692	1	0.037889	1	1	0.10168	1
LEISHMANIA INFECTION	0.828715	1	1	0.026195	0.7068	1	1	0.013683	1	0.01426	1	0.010262	1	0.049449	0.25389	1	0.22376	1	0.67381	1	1	0	0.0186	1	1	0	0.86325	1	0.13296	1	1	0	1	0.1364	0	1	1	0.14022	1	0	0.36143	1	0.000775	1	0.84531	1	1	0.0031	1
AUTOIMMUNE THYROID DISEASE	0.53252	1	1	0.0032632	0.33797	1	1	0.00041333	1	0	1	0	1	0.011481	0.072075	1	0.11404	1	0.67978	1	1	0	0.67653	1	1	0.035438	0.38136	1	0.52678	1	1	0	1	0.5208	0	1	1	0.25668	1	0	0	1	0.00072941	1	0.0020667	1	1	0.064657	1
ALLOGRAFT REJECTION	0.69255	1	1	0.0032632	0.1798	1	1	0	1	0	1	0	1	0.009672	0.11184	1	0.093954	1	0.67497	1	1	0	0.69991	1	1	0.022217	0.5682	1	0.42756	1	1	0	1	0.42804	0	1	1	0.10678	1	0	0.00051667	1	0.0010941	1	0.0020667	1	1	0.080393	1
GRAFT VERSUS HOST DISEASE	0.58871	1	1	0.002325	0.35644	1	1	0	1	0	1	0	1	0.011208	0.080256	1	0.11912	1	0.67978	1	1	0	0.90269	1	1	0.029906	0.72463	1	0.41621	1	1	0	1	0.41979	0	1	1	0.15063	1	0	0.000775	1	0.00186	1	0.0022232	1	1	0.064657	1
PRIMARY IMMUNODEFICIENCY	1	0.44705	1	0.20916	0.0019077	1	1	0	1	0.00051667	1	0.0029524	1	0.06994	0.31797	1	0.042671	1	0.53785	1	1	0	0.01736	1	1	0	0.82679	1	0	1	1	0	1	0	0.062992	1	1	0.0031	1	0	0	1	0	1	0.14969	1	1	0.03751	1
CYTOSOLIC DNA SENSING PATHWAY	1	0.63276	1	0.5901	0.5816	1	1	0.41618	1	0.4187	1	0.41625	1	0.77542	0.726225	1	0.61699	1	0.847775	1	1	0.00034444	0.99987	0.59711	1	0.49074	0.965635	1	0.99977	0.96896	1	0.00062	0.967095	0.9999	0.12663	1	1	0.42486	1	0.00527	0.817725	1	0.034854	1	1	0.58401	1	0.35817	1
VIRAL MYOCARDITIS	0.27668	1	1	0.0122	0.676695	1	1	0.009176	1	0.009424	1	0.0066769	1	0.017103	0.31926	1	0.0527	1	0.849545	1	1	0.00032632	0.5456	1	1	0.025575	1	0.88759	0.27383	1	1	0	1	0.26867	0	1	1	0.029062	1	0	0.16964	1	0.0010941	1	0.70928	1	1	0.0067167	1
PROTEASOME	1	0	1	0.44183	0	1	1	0	1	0	1	0.00041333	1	0.02	0.48635	1	1	0.38367	0.733565	1	1	0.00065263	0.99987	0.13524	0.92032	0.991675	0.19856	1	0.99995	0.47482	1	0.008184	0.4709	0.99995	0.63188	1	0.32984	1	1	0.01887	0.9891	0.99718	0	1	1	0	1	0.3069	1
T CELL RECEPTOR SIGNALING PATHWAY	1	0.92663	1	0.35513	0.26763	1	1	0.030021	1	0.029695	1	0.059439	1	0.13146	0.43765	1	0.13748	1	0.737035	1	1	0.00124	0.5418	1	1	0.064952	0.85371	1	0.37239	1	1	0.00031	1	0.36073	0	1	1	0.023973	1	0.00068889	0	1	0.0053913	1	0.045655	1	1	0.29206	1
SYSTEMIC LUPUS ERYTHEMATOSUS	0.43018	1	1	0.0020667	0.33797	1	1	0.0014588	1	0.0011625	1	0.0017222	1	0.0020667	0.03534	1	0.00124	1	0.44142	1	1	0.0031	0.99987	0.96905	1	0.26195	0.052211	1	0.999915	0.90628	1	0.0062	0.89722	0.99993	0.00028182	1	1	0.032938	1	0.0085619	0.01457	1	0.0010333	1	0.18938	1	1	0.20082	1
HEMATOPOIETIC CELL LINEAGE	0.0034444	1	1	0.00062	1	0.8107	1	0.020344	1	0.020344	1	0.0033818	1	0.00372	0.042273	1	0	1	0.3162	1	1	0.0042273	0.0186	1	1	0	0.85371	1	0	1	1	0.00032632	1	0	0	1	1	0.0062	1	0	0	1	0	1	0.033325	1	1	0	1
NON HOMOLOGOUS END JOINING	0.85163	1	1	0.58955	0.33607	1	1	0.1735	1	0.16798	1	0.24982	1	0.27521	0.95444	1	0.979205	1	0.65438	1	1	0.0064696	0.99987	0.79884	1	0.44496	1	0.90068	0.999915	0.7858	1	0.0082667	0.78787	0.99995	1	0.57025	1	0.2946	1	0.10451	1	0.76157	0.69177	1	0.998685	0.97157	1	0.58961	1
RIG I LIKE RECEPTOR SIGNALING PATHWAY	1	0.1429	1	0.95233	0.40734	1	1	0.63514	1	0.64148	1	0.7043	1	0.837905	0.90613	1	0.97117	1	0.974045	1	1	0.0072333	0.99987	0.24733	1	0.81749	0.994945	0.95534	0.9999	0.7242	1	0.0062	0.7254	0.99995	0.041747	1	1	0.32934	1	0.012682	0.6834	1	0.16133	1	1	0.80892	1	0.59718	0.8184
PYRIMIDINE METABOLISM	1	0.0093	1	0.66993	0	1	1	0.0025529	1	0.0027556	1	0.031861	1	0.17188	0.869565	1	1	0.81652	0.75899	1	1	0.011941	0.99987	0.90178	1	0.36834	0.17116	1	0.999915	0.87879	1	0.029062	0.88143	0.99993	1	0.37717	1	0.21943	1	0.22953	1	0.018083	0.17165	1	1	0.00155	1	0.29206	0.99736
BASAL TRANSCRIPTION FACTORS	1	0.63726	1	0.58296	0.021882	1	1	0.023078	1	0.024972	1	0.072629	1	0.16788	0.97074	1	1	0.58634	0.826455	1	1	0.012843	0.52412	1	1	0.070928	0.889645	1	0.58839	1	1	0.0064696	1	0.58268	1	0.15748	1	0.11801	1	0.0248	1	0.30196	0.38933	1	1	0.44562	1	0.22421	1
FC GAMMA R MEDIATED PHAGOCYTOSIS	0.38768	1	1	0.0047909	0.843335	1	1	0.010015	1	0.011331	1	0.00279	1	0.0041333	0.21218	1	0.18083	1	0.16382	1	1	0.011685	0.5456	1	1	0.0496	0.86371	1	0.5492	1	1	0.010015	1	0.54346	0	1	1	0.26236	1	0.0217	0.34274	1	0.34854	1	0.64462	1	1	0.21302	1
OOCYTE MEIOSIS	0.79467	1	1	0.0079714	0.15149	1	1	0	1	0.00056364	1	0	1	0	0.17662	1	1	0.070956	0.079271	1	1	0.012118	0.99987	0.57437	1	0.35503	0.051667	1	0.9999	0.868805	1	0.0155	0.871825	0.99993	0.404	1	1	0.83577	1	0.0298	0.91411	1	0.911145	1	0.970935	0.98336	1	0.93464	1
HOMOLOGOUS RECOMBINATION	1	0.70291	1	0.0527	0.0022143	1	1	0	1	0	1	0	1	0.00044286	0.51339	1	0.9638	1	0.0062	1	1	0.018386	0.99987	0.4991	1	0.72597	0.02635	1	0.99995	0.68039	1	0.036669	0.67927	0.99995	1	0.78261	1	0.2196	1	0.51424	0.93907	1	1	0	0.042883	1	0.1767	0.9995	1
PENTOSE PHOSPHATE PATHWAY	1	0.12237	1	0.588825	0.048473	1	1	0.044156	1	0.04461	1	0.11193	1	0.1717	0.49752	1	0.93461	1	0.64595	1	1	0.01922	0.99987	0.10302	0.99414	0.980805	0.083418	1	0.99995	0.3472	1	0.060887	0.34782	0.99995	0.61322	1	1	0.6479	1	0.22428	1	0.96421	0.841985	1	1	0.85043	1	0.78461	0.70108
AMINOACYL TRNA BIOSYNTHESIS	1	0	0.0124	0.999985	0	1	1	0.39817	1	0.40469	1	0.82563	1	0.98791	0.99312	0.93	1	0.21605	1	0.0217	1	0.023444	0.99987	0.76789	1	0.65562	0.882535	1	0.9999	0.97583	1	0.023	0.97824	0.99993	1	0.0020667	1	0.975975	1	0.046694	1	0.031	0.073957	1	1	0.0020667	1	0.1699	1
PATHOGENIC ESCHERICHIA COLI INFECTION	0.60159	1	1	0.016533	0.81157	1	1	0.046218	1	0.04787	1	0.032632	1	0.023939	0.801235	1	0.13748	1	0.15786	1	1	0.025176	0.99987	0.46429	1	0.70595	1	0.83938	0.99977	0.943525	1	0.058125	0.940595	0.99993	0.0020667	1	1	0.027185	1	0.21011	1	0.01426	0.4647	1	1	0.088867	1	0.184	1
MISMATCH REPAIR	1	0.71657	1	0.051579	0.00095385	1	1	0	1	0	1	0	1	0.00068889	0.48809	1	1	0.13433	0.010075	1	1	0.026115	0.99987	0.25094	1	0.80478	0.0027556	1	0.99995	0.53027	1	0.042883	0.52562	0.99995	1	0.35894	1	0.40515	1	0.39297	1	0.84669	1	0.00155	0.54031	1	0.3534	0.9995	1
RNA POLYMERASE	1	0.124	1	0.803245	0.0045467	1	1	0.11336	1	0.11418	1	0.33344	1	0.65693	0.992885	0.899	0.91031	1	0.75774	1	1	0.031289	0.52855	1	1	0.16312	0.99636	0.9626	0.9106	1	1	0.061674	1	0.9177	1	0.0217	1	0.23946	1	0.26053	1	0.0051667	0.078149	1	1	0	1	0.22421	0.88028
GALACTOSE METABOLISM	1	0.70943	1	0.076673	0.084143	1	1	0.008184	1	0.0087833	1	0.0073923	1	0.0087833	0.084992	1	0.7553	1	0.5029	1	1	0.032594	0.99987	0.16903	0.99216	0.980805	0.61324	1	0.99995	0.5069	1	0.093295	0.51272	0.99995	0.610495	1	1	0.83181	1	0.36163	0.9115	1	0.90404	1	0.93157	0.993895	1	0.93448	0.31918
P53 SIGNALING PATHWAY	0.00961	1	1	0	1	0.57646	1	0.0034444	1	0.0035895	1	0.00088571	1	0	0.11913	1	1	0.438795	0.00775	1	1	0.039956	0.99987	0.2011	0.9988	0.980805	0.74781	1	0.99995	0.50511	1	0.078332	0.50615	0.99995	0.10145	1	1	0.9744	1	0.4726	1	0.84798	1	0.00992	0.1429	1	0.58624	0.9994	1
ASTHMA	0.4662	1	1	0.079584	0.86932	1	1	0.11639	1	0.11646	1	0.10747	1	0.22368	0.29983	1	0.11922	1	0.69711	1	1	0.041768	0.52855	1	1	0.206	0.31647	1	0.54817	1	1	0.014237	1	0.544	0	1	1	0.21156	1	0.0296	0.01364	1	0.034011	1	0.01922	1	1	0.15096	1
PURINE METABOLISM	1	0.37595	1	0.52114	0.0013286	1	1	0.0084545	1	0.0078174	1	0.031653	1	0.069004	0.7596	1	0.53358	1	0.73291	1	1	0.039811	0.13115	1	1	0.0075778	0.688885	1	0.37265	1	1	0.029121	1	0.36156	1	0.12516	1	0.02356	1	0.02503	1	0.13718	0.047968	1	1	0.010333	1	0.0124	0.34123
JAK STAT SIGNALING PATHWAY	0.0016533	1	1	0.0084143	1	0.33781	1	0.17904	1	0.17598	1	0.040376	1	0.02	0.050117	1	0	1	0.44945	1	1	0.046897	0.99987	0.95316	1	0.35206	0.98563	1	0.62236	1	1	0.0206	1	0.61933	0	1	1	0.015782	1	0.060309	0.0011625	1	0.32776	1	0.00372	1	1	0.036471	1
B CELL RECEPTOR SIGNALING PATHWAY	1	0.99281	1	0.671785	1	0.92436	1	0.62972	1	0.623495	1	0.56753	1	0.62981	0.25046	1	0.13698	1	0.887455	1	1	0.057195	0.41139	1	1	0.094329	0.82679	1	0.5642	1	1	0.032641	1	0.56013	0.000744	1	1	0.39597	1	0.027236	0	1	0.007936	1	0.047017	1	1	0.36468	1
PATHWAYS IN CANCER	0	1	1	0	1	0.39256	1	0.012179	1	0.013729	1	0.00088571	1	0	0.29929	1	0.028933	1	0.011022	1	1	0.057463	0.99987	0.10202	0.92189	0.98049	1	0.071093	0.99977	0.762925	1	0.13263	0.761535	0.99993	0.00053913	1	1	0.0089556	1	0.69976	1	0.23638	0.18067	1	1	0.60367	1	0	0.0062
REGULATION OF ACTIN CYTOSKELETON	0.00051667	1	1	0	1	0.28003	1	0.0775	1	0.081716	1	0.010953	1	0.00068889	0.53008	1	0	1	0.080187	1	1	0.059638	0.99987	0.62782	1	0.69192	1	0.023029	0.99977	0.9691	1	0.14075	0.971235	0.9999	0	1	1	0	1	0.51185	1	0.30203	0.46652	1	1	0.7886	1	0.045384	0.22448
GLYCOSPHINGOLIPID BIOSYNTHESIS LACTO AND NEOLACTO SERIES	0.41945	1	1	0.0014308	0.3437	1	1	0.0027556	1	0.00341	1	0.0011625	1	0.002325	0.031	1	0.1263	1	0.059138	1	1	0.062721	0.89557	1	1	0.099643	0.75618	1	0.82346	1	1	0.06882	1	0.8214	0.40108	1	1	0.31798	1	0.11229	0.40957	1	0.85268	1	0.40364	1	1	0.527	1
RNA DEGRADATION	1	0.37989	1	0.65354	0.01705	1	1	0.023524	1	0.024972	1	0.081435	1	0.26899	0.43203	1	1	0.3069	0.63732	1	1	0.10667	0.99987	0.955095	1	0.5456	0.53117	1	0.99977	0.948685	1	0.11549	0.948425	0.99993	1	0.13778	1	0.9193	1	0.25584	1	0.40672	0.98552	1	0.970935	0.98336	1	0.93554	1
SMALL CELL LUNG CANCER	0.22663	1	1	0.028693	0.86342	1	1	0.1084	1	0.10732	1	0.050305	1	0.020344	0.88658	1	0.29369	1	0.2382	1	1	0.1105	0.99987	0.53259	1	0.69192	1	0.6352	0.99977	0.96896	1	0.12485	0.967095	0.9999	0.2232	1	1	0.01488	1	0.398	1	0.14346	0.810865	1	1	0.7093	1	0.16284	0.22448
CYSTEINE AND METHIONINE METABOLISM	1	0.5529	1	0.3221	0.040181	1	1	0.019915	1	0.021606	1	0.048614	1	0.13737	0.24915	1	0.34139	1	0.62956	1	1	0.13587	0.46362	1	1	0.098052	0.85371	1	0.62113	1	1	0.13695	1	0.6231	1	0.69683	1	0.27164	1	0.30219	0.99605	0.99718	0.35161	1	1	0.7027	1	0.30818	0.87315
RIBOSOME	1	0.27507	1	0.6807	0	1	1	0.13315	1	0.12888	1	0.65393	0.68975	0.99795	0.97074	1	0.18669	1	1	0	1	0.13303	0	1	1	0	1	0	0	1	1	0.019241	1	0	1	0	1	0.84563	1	0	1	0.00155	0	1	1	0	1	0	0.12038
SPLICEOSOME	1	0.00155	1	0.744295	0	1	1	0	1	0	1	0.0019375	1	0.07999	0.953875	1	1	0	0.41256	1	1	0.14867	0.52412	1	1	0.2102	1	0.61773	0.38192	1	1	0.21957	1	0.36621	1	0.0072333	0.32576	1	1	0.13346	1	0	0.906335	1	1	0.0062	0.61242	0.99932	1
LEUKOCYTE TRANSENDOTHELIAL MIGRATION	0.0041333	1	1	0.0045091	1	0.062689	1	0.49846	1	0.4968	1	0.20562	1	0.056303	0.671005	1	0.033188	1	0.12839	1	1	0.17271	0.12448	1	1	0.025627	0.99636	0.9626	0.41621	1	1	0.14518	1	0.41979	0	1	1	0.036856	1	0.12813	0.6318	1	0.21253	1	0.97385	0.9835	1	0.12011	0.78969
ERBB SIGNALING PATHWAY	0.62909	1	1	0.12622	0.68734	1	1	0.067683	1	0.0682	1	0.053458	1	0.056076	0.31903	1	0.08432	1	0.43917	1	1	0.19208	0.99987	0.18205	0.91633	0.99913	1	0.8961	0.999915	0.50358	1	0.34037	0.50613	0.99995	0.14575	1	1	0.035741	1	0.91363	0.678015	1	0.35161	1	0.98243	0.98217	1	0.14591	0.4286
PRION DISEASES	0.61946	1	1	0.07595	0.74885	1	1	0.072629	1	0.076678	1	0.068959	1	0.063872	0.25174	1	0.31261	1	0.57535	1	1	0.1956	0.89557	1	1	0.42706	0.866015	1	0.71449	1	1	0.16588	1	0.71981	0.042436	1	1	0.34729	1	0.10712	0.6834	1	0.006448	1	1	0.55964	1	0.034647	0.45916
TASTE TRANSDUCTION	1	0.66423	1	0.848435	0.69405	1	1	0.71193	1	0.71096	1	0.731305	1	0.754155	0.700805	1	0.72135	1	0.9293	1	1	0.22678	0.99987	0.53329	1	0.88435	0.21537	1	0.9999	0.77331	1	0.18636	0.77678	0.99995	0.610495	1	1	0.70413	1	0.10451	0.6394	1	0.4647	1	0.99852	0.97952	1	0.57483	1
LONG TERM POTENTIATION	0.78345	1	1	0.39224	0.882045	1	1	0.4494	1	0.44693	1	0.38631	1	0.27178	0.2773	1	0.56596	1	0.90978	1	1	0.23256	0.99987	0.69714	1	0.77641	1	0.74962	0.999835	0.949	1	0.22331	0.94848	0.999915	0.11998	1	1	0.826555	1	0.21039	0.22767	1	0.38043	1	0.87562	1	1	0.7826	1
BLADDER CANCER	0.82998	1	1	0.075161	0.70245	1	1	0.050564	1	0.050868	1	0.036115	1	0.023507	0.45836	1	0.99028	1	0.37993	1	1	0.24524	0.99987	0.25058	0.92032	0.981445	0.991755	0.96165	0.9999	0.7242	1	0.39975	0.7254	0.99995	0.40497	1	1	0.72787	1	0.51849	1	0.18807	0.852315	1	1	0.51293	1	0.78225	0.57162
GLIOMA	0.2979	1	1	0.027457	0.61523	1	1	0.026141	1	0.028879	1	0.012813	1	0.0067636	0.35095	1	0.39954	1	0.10061	1	1	0.24687	0.99987	0.27993	0.92894	0.98049	0.81491	1	0.9999	0.7253	1	0.3655	0.7281	0.99995	0.17445	1	1	0.40553	1	0.62852	0.5701	1	0.34541	1	0.970935	0.98217	1	0.22568	0.68404
PANCREATIC CANCER	0.46758	1	1	0.16191	0.97399	0.996425	1	0.21727	1	0.21445	1	0.15147	1	0.059158	0.34366	1	0.1744	1	0.6294	1	1	0.25586	0.99987	0.39271	1	0.97168	0.951935	1	0.9999	0.7253	1	0.33149	0.7281	0.99995	0.00775	1	1	0.11801	1	0.56567	0.33654	1	0.1593	1	0.970935	0.98217	1	0.16284	0.55951
INOSITOL PHOSPHATE METABOLISM	0.97191	1	1	0.70446	0.56935	1	1	0.43768	1	0.4338	1	0.39843	1	0.28022	0.85028	1	0.37658	1	0.66813	1	1	0.26334	0.99987	0.20603	0.92032	0.991675	0.84647	1	0.99977	0.948685	1	0.26638	0.948425	0.99993	1	0.5208	1	0.13923	1	0.49318	0.46207	1	0.47814	1	0.87562	1	1	0.3128	0.82813
GLYCOSPHINGOLIPID BIOSYNTHESIS GLOBO SERIES	0.39119	1	1	0.090094	1	0.66316	1	0.43474	1	0.4338	1	0.26389	1	0.1783	0.49234	1	0.86767	1	0.61845	1	1	0.26895	0.84402	1	1	0.3472	0.967645	1	0.72115	1	1	0.2356	1	0.71981	0.49127	1	1	0.73666	1	0.17302	1	0.81995	0.48865	1	1	0.70953	1	0.20164	0.49408
PROGESTERONE MEDIATED OOCYTE MATURATION	1	0.87215	1	0.22237	0.15397	1	1	0.007381	1	0.008432	1	0.0098741	1	0.0070455	0.43066	1	1	0.58408	0.40692	1	1	0.28531	0.99987	0.58904	1	0.69192	0.26291	1	0.99977	0.96572	1	0.19281	0.965755	0.9999	0.22434	1	1	0.31714	1	0.14835	0.6834	1	0.85467	1	0.8738	1	1	0.88008	1
WNT SIGNALING PATHWAY	0.17094	1	1	0.078637	1	0.70134	1	0.42236	1	0.42005	1	0.26122	1	0.11294	0.34085	1	0.28777	1	0.25149	1	1	0.3442	0.99987	0.24733	0.92189	0.9893	1	0.0558	0.9999	0.875475	1	0.46359	0.879525	0.99993	0.11437	1	1	0.26236	1	0.70267	1	0.90876	0.28214	1	1	0.87758	1	0.1699	0.43156
BASE EXCISION REPAIR	1	0.124	1	0.39373	0	1	1	0.00047692	1	0.00041333	1	0.0018235	1	0.013729	0.52195	1	1	0.11442	0.01085	1	1	0.34771	0.99987	0.628375	1	0.88197	0.26335	1	0.82842	1	1	0.367	1	0.82481	1	0.29808	0.996425	0.97519	1	0.47575	1	0.19131	0.908485	1	1	0.5642	1	0.94818	0.91218
DORSO VENTRAL AXIS FORMATION	0.067485	1	1	0.0081929	0.81126	1	1	0.046077	1	0.047671	1	0.021312	1	0.00434	0.23283	1	0.11216	1	0.088105	1	1	0.351	0.99987	0.39575	1	0.980805	1	0.90326	0.999915	0.84871	1	0.51904	0.85302	0.99995	0.50154	1	1	0.34658	1	0.7796	0.6834	1	0.82648	1	0.71502	1	1	0.29809	0.5109
APOPTOSIS	0.9049	1	1	0.45505	1	0.89254	1	0.64403	1	0.644365	1	0.47811	1	0.52105	0.11913	1	0.18163	1	0.76464	1	1	0.3569	0.92355	1	1	0.49074	0.85133	1	0.55407	1	1	0.21525	1	0.5487	0.003968	1	1	0.57734	1	0.12909	0.049036	1	0.10995	1	0.32431	1	1	0.12146	1
PHOSPHATIDYLINOSITOL SIGNALING SYSTEM	0.68975	1	1	0.588825	0.86228	1	1	0.50729	1	0.51101	1	0.41194	1	0.26856	0.717865	1	0.17234	1	0.43959	1	1	0.38556	0.99987	0.25058	0.92032	0.98682	0.72744	1	0.999835	0.92366	1	0.3672	0.92359	0.999915	0.686765	1	1	0.12652	1	0.4726	0.11737	1	0.47999	1	0.38462	1	1	0.51431	0.98167
CHRONIC MYELOID LEUKEMIA	0.91668	1	1	0.5928	0.70011	1	1	0.42332	1	0.42007	1	0.38273	1	0.27537	0.76065	1	0.5184	1	0.73022	1	1	0.40786	0.99987	0.26562	0.92032	0.999025	1	0.59905	0.9999	0.81007	1	0.65447	0.80759	0.99995	0.2373	1	1	0.26018	1	0.928505	1	0.5828	0.5918	1	1	0.7093	1	0.29546	0.29908
GNRH SIGNALING PATHWAY	0.61941	1	1	0.36427	1	0.65489	1	0.65973	1	0.6579	1	0.46982	1	0.27537	0.24915	1	0.53672	1	0.44142	1	1	0.40986	0.99987	0.28361	0.99232	0.98112	0.995745	0.9626	0.999915	0.7253	1	0.42383	0.7281	0.99993	0.0088303	1	1	0.47365	1	0.3927	0.732755	1	0.60198	1	0.92922	0.99761	1	0.62827	0.98877
GLYCOLYSIS GLUCONEOGENESIS	1	0.72418	1	0.0777	0.42398	1	1	0.0168	1	0.0174	1	0.0184	1	0.045785	0.31903	1	0.9638	1	0.28921	1	1	0.42752	0.99987	0.15569	0.93442	0.99714	0	1	0.99995	0.155	1	0.75446	0.15252	0.99995	0.92145	1	0.98472	0.998535	1	0.884305	0.68415	1	0.58371	1	0.99852	0.976795	1	0.84801	0.88502
FC EPSILON RI SIGNALING PATHWAY	0.82998	1	1	0.47308	0.776395	1	1	0.28138	1	0.28537	1	0.26464	1	0.25753	0.18101	1	0.053189	1	0.69747	1	1	0.43327	0.89306	1	1	0.49824	0.25582	1	0.60947	1	1	0.27498	1	0.609	0.0186	1	1	0.076017	1	0.15721	0	1	0.07499	1	0.060569	1	1	0.32776	1
UBIQUITIN MEDIATED PROTEOLYSIS	1	0.18187	0.41629	0.99995	0.891295	1	1	0.86497	1	0.86489	1	0.90282	1	0.980585	0.86193	1	1	0.786625	1	0.12917	1	0.48369	0.99987	0.25094	0.84414	0.99913	0.953695	1	0.999915	0.68762	1	0.45661	0.69607	0.99995	0.10213	1	1	0.25638	1	0.69033	0.66931	1	0.66412	1	0.99849	0.97947	1	0.967325	1
FRUCTOSE AND MANNOSE METABOLISM	1	0.2046	1	0.73044	0.703455	1	1	0.45874	1	0.45867	1	0.48026	1	0.61061	0.66032	1	0.86127	1	0.81176	1	1	0.5045	0.99987	0.31118	0.92032	0.991675	0.1464	1	0.99995	0.37256	1	0.75262	0.36975	0.99995	0.51273	1	1	0.76326	1	0.829975	0.68752	1	0.869455	1	0.98243	0.98336	0.5146	0.9995	1
NUCLEOTIDE EXCISION REPAIR	1	0.935635	1	0.42516	0.033611	1	1	0.008525	1	0.0088957	1	0.021882	1	0.044216	0.68489	1	1	0.01705	0.42488	1	1	0.50831	0.99987	0.34889	0.92894	0.9893	0.00496	1	0.99995	0.67155	1	0.51821	0.67847	0.99995	1	0.18216	1	0.88638	1	0.54584	0.9791	1	0.990565	1	0.97385	0.987695	1	0.94656	1
ADHERENS JUNCTION	0.023452	1	1	0.043813	1	0.079169	1	0.708895	1	0.711705	1	0.39603	1	0.11367	0.729075	1	0.13389	1	0.31682	1	1	0.56498	0.99987	0.18234	0.85898	0.99913	1	0.01736	0.999915	0.7253	1	0.76798	0.7281	0.99995	0.0011923	1	1	0.12513	0.89239	0.992385	1	0.2852	0.70611	1	1	0.60435	1	0.28296	0.7536
OLFACTORY TRANSDUCTION	0.42221	1	1	0.0833	0.70804	1	1	0.25695	1	0.25641	1	0.1615	1	0.0834	0.1266	1	0.18504	1	0.57093	1	1	0.59342	0.89557	1	1	0.50573	1	0.52634	0.58457	1	1	0.57146	1	0.5797	0.25074	1	1	0.59193	1	0.47523	0.064545	1	0.035559	1	0.92922	0.993895	1	0.26713	0.70108
MELANOGENESIS	0.39007	1	1	0.072678	1	0.74654	1	0.42397	1	0.42125	1	0.25521	1	0.13146	0.24839	1	0.51647	1	0.31682	1	1	0.59864	0.99987	0.10202	0.78773	0.99913	1	0.3999	0.99995	0.49123	1	0.78713	0.49669	0.99995	0.0022545	1	1	0.94685	0.87089	0.992285	0.91937	1	0.3686	1	0.92922	0.993895	1	0.38863	0.22906
NON SMALL CELL LUNG CANCER	1	0.63824	1	0.54901	0.043695	1	1	0.041695	1	0.04371	1	0.080114	1	0.12026	0.27288	1	0.18163	1	0.65214	1	1	0.59587	0.99987	0.36343	0.93442	0.988155	0.21248	1	0.99977	0.96171	1	0.52359	0.961365	0.9999	0.19903	1	1	0.13873	1	0.52097	0.0124	1	0.49356	1	0.084586	1	1	0.4554	1
AMINO SUGAR AND NUCLEOTIDE SUGAR METABOLISM	1	0.124	1	0.58566	0.062496	1	1	0.10247	1	0.10253	1	0.18524	1	0.16136	0.43574	1	0.83749	1	0.82712	1	1	0.62722	0.99987	0.844295	1	0.72557	0.17561	1	0.999915	0.67605	1	0.80236	0.67871	0.99995	1	0.8911	1	0.954	1	0.630815	0.33962	1	0.49935	1	0.98679	0.982765	1	0.985925	0.7536
THYROID CANCER	0.91271	1	1	0.60007	0.50793	1	1	0.41047	1	0.41349	1	0.39605	1	0.30911	0.90092	1	0.74113	1	0.6354	1	1	0.63	0.99987	0.10202	0.50104	0.99913	0.958785	1	0.99995	0.52591	1	0.78367	0.52011	0.99995	0.92813	1	1	0.28266	1	0.92768	1	0.90398	0.63757	1	1	0.80653	1	0.6008	0.44068
CALCIUM SIGNALING PATHWAY	0.00088571	1	1	0.018954	1	0.09455	1	0.70832	1	0.709525	1	0.34602	1	0.057221	0.27702	1	0.17249	1	0.50229	1	1	0.63217	0.99987	0.756265	1	0.72597	1	0.84427	0.99977	0.94929	1	0.66847	0.948745	0.9999	0.39507	1	1	0.88462	1	0.5884	0.34133	1	0.17062	1	0.97385	0.981	1	0.10148	0.12077
TGF BETA SIGNALING PATHWAY	0	1	1	0.069253	1	0.067073	1	0.825315	1	0.82691	1	0.560095	1	0.1612	0.88624	1	0.13308	1	0.53689	1	1	0.6224	0.99987	0.25058	0.92032	0.999025	1	0.00775	0.999915	0.6637	1	0.80393	0.66901	0.99995	0.49127	1	1	0.13537	0.8745	0.992285	1	0.045171	0.72745	1	1	0.5642	1	0.11432	0.19241
NEUROTROPHIN SIGNALING PATHWAY	0.82802	1	1	0.47027	0.95834	1	1	0.48998	1	0.4872	1	0.39605	1	0.27871	0.61526	1	0.74285	1	0.67381	1	1	0.63	0.99987	0.74696	1	0.9237	0.951935	1	0.99977	0.96896	1	0.65546	0.967095	0.9999	0.028732	1	1	0.47503	1	0.54527	0.68752	1	0.17486	1	1	0.80396	1	0.19722	0.77816
LYSINE DEGRADATION	1	0.03782	1	0.9285	0.00057625	1	1	0.061209	1	0.060021	1	0.19239	1	0.19585	0.835545	1	0.55643	1	0.45105	1	1	0.63671	0.99987	0.5042	0.952665	0.9824	1	0.83144	0.67877	1	1	0.68129	1	0.66999	1	0.14032	1	0.14022	1	0.826085	1	0.57696	0.49092	1	1	0.64907	1	0.34228	0.18733
LONG TERM DEPRESSION	0.61941	1	1	0.50559	0.999985	0.92022	1	0.64236	1	0.641135	1	0.49579	1	0.33447	0.43066	1	0.19065	1	0.73022	1	1	0.64828	0.99987	0.25939	0.92346	0.991675	0.82	1	0.999915	0.84376	1	0.65546	0.83613	0.99993	0.24301	1	1	0.35306	1	0.52857	0.51834	1	0.34853	1	1	0.976795	1	0.23359	1
EPITHELIAL CELL SIGNALING IN HELICOBACTER PYLORI INFECTION	0.29967	1	1	0.018782	1	0.43121	1	0.18609	1	0.18628	1	0.061604	1	0.051962	0.35533	1	0.89973	1	0.052183	1	1	0.65248	0.99987	0.14771	0.84414	0.99913	0.054914	1	0.99995	0.16616	1	0.802995	0.16988	0.99995	0.081937	1	0.86702	1	1	0.90705	0.36143	1	0.25335	1	1	0.73119	1	0.67293	1
PROSTATE CANCER	0.73757	1	1	0.62735	0.686105	1	1	0.42332	1	0.42007	1	0.4089	1	0.17655	0.49988	1	0.1831	1	0.69931	1	1	0.6539	0.99987	0.54526	0.98967	0.9824	1	0.073573	0.78051	1	1	0.66847	1	0.78488	0.1479	1	1	0.092285	1	0.58564	0.68932	1	0.27855	1	1	0.858	1	0.21966	0.3252
AXON GUIDANCE	0.01085	1	1	0.026674	1	0.14432	1	0.71193	1	0.709795	1	0.39603	1	0.074182	0.26213	1	0.073836	1	0.41464	1	1	0.71962	0.99987	0.20345	0.92189	0.99243	1	0.31465	0.999915	0.67155	1	0.91666	0.67467	0.99993	0.0011923	1	1	0.42486	0.86446	0.9926	0.93881	1	0.64748	1	1	0.91109	1	0.25859	0.2142
CITRATE CYCLE TCA CYCLE	1	0.15387	1	0.42516	0.21062	1	1	0.087038	1	0.087736	1	0.16277	1	0.15908	0.084992	1	1	0.31331	0.61762	1	1	0.740355	0.99987	0.46886	1	0.69249	0.000775	1	0.99995	0.53044	1	0.791795	0.52562	0.99995	1	0.19034	0.015057	1	1	0.48846	0.91429	1	0.47969	1	1	0.64907	1	0.45419	1
TERPENOID BACKBONE BIOSYNTHESIS	1	0.3082	1	0.783705	0.088297	1	1	0.19951	1	0.19877	1	0.39605	1	0.27428	0.64058	1	0.94042	1	0.79306	1	1	0.79684	0.99987	0.39575	1	0.98112	1	0.87199	0.999835	0.949	1	0.81356	0.94848	0.999915	1	0.45898	1	0.951215	1	0.67957	0.98633	0.99337	0.43871	1	1	0.55387	1	0.880485	0.91343
ACUTE MYELOID LEUKEMIA	0.66575	1	1	0.46938	0.969555	1	1	0.43636	1	0.43467	1	0.36746	1	0.30779	0.2761	1	0.094607	1	0.73251	1	1	0.79243	0.99987	0.14479	0.45204	0.99913	0.850065	1	0.999915	0.62295	1	0.85614	0.61845	0.99995	0.0027793	1	1	0.22868	0.8745	0.992285	0.087464	1	0.45171	1	0.38086	1	1	0.54486	0.60035
ONE CARBON POOL BY FOLATE	1	0.23608	1	0.66814	0.071421	1	1	0.087038	1	0.0868	1	0.15983	1	0.27363	0.49234	1	1	0.85666	0.93817	1	1	0.7992	0.47218	1	1	0.27167	0.72759	1	0.43308	1	1	0.65713	1	0.43056	1	0.50186	1	0.91308	1	0.51708	1	0.8184	0.90602	1	0.71532	1	1	0.6074	1
COLORECTAL CANCER	0.82802	1	1	0.5931	0.976115	0.9966	1	0.51072	1	0.51101	1	0.45945	1	0.27537	0.35453	1	0.53129	1	0.73291	1	1	0.7992	0.99987	0.950375	1	0.72597	0.991755	0.97254	0.6335	1	1	0.62306	1	0.63956	0.434	1	1	0.12494	1	0.37773	0.42169	1	0.47579	1	0.93157	0.993895	1	0.40259	0.41109
TRYPTOPHAN METABOLISM	1	0.67224	1	0.57665	0.19577	1	1	0.1517	1	0.15156	1	0.21571	1	0.17318	0.16723	1	0.17743	1	0.51107	1	1	0.7998	0.99987	0.95597	1	0.60444	0.86371	1	0.59472	1	1	0.78767	1	0.59091	0.73476	1	1	0.9148	1	0.57288	0.20309	1	0.017959	1	0.98298	0.982765	1	0.04123	0.23803
N GLYCAN BIOSYNTHESIS	1	0	0.20925	0.999985	0.047443	1	1	0.78368	1	0.781065	1	0.938125	1	0.9669	0.32488	1	1	0.84539	1	0.0899	1	0.798365	0.68258	1	1	0.3472	0.32984	1	0.90983	1	1	0.78713	1	0.9113	1	0.51395	0.88017	1	1	0.39436	0.7368	1	0.040384	1	1	0.35267	1	0.19714	0.91218
ARRHYTHMOGENIC RIGHT VENTRICULAR CARDIOMYOPATHY ARVC	0	1	1	0	1	0.01984	1	0.42494	1	0.42278	1	0.064971	1	0.002325	0.654835	1	0.08432	1	0.00744	1	1	0.80487	0.99987	0.0279	0.1116	0.99913	1	0.038327	0.99995	0.28313	0.88876	0.99995	0.28077	0.99995	0.031288	1	1	0.16497	0.34526	0.99279	1	0.016533	0.999685	0.81151	1	0.80892	1	0.3069	0.041333
ABC TRANSPORTERS	0.71535	1	1	0.873485	0.80034	1	1	0.78927	1	0.78779	1	0.72636	1	0.47928	0.6845	1	0.11015	1	0.886615	1	1	0.80956	0.99987	0.950375	1	0.50663	0.61324	1	0.58004	1	1	0.68129	1	0.57195	1	0.30495	1	0.16161	1	0.4619	0.014467	1	0.068045	1	0.92922	0.993895	1	0.098683	0.37111
DRUG METABOLISM OTHER ENZYMES	1	0.54398	1	0.50559	0.57143	1	1	0.39468	1	0.39623	1	0.38264	1	0.3014	0.1984	1	0.97617	1	0.68099	1	1	0.84044	0.99987	0.57789	0.99315	0.98112	0.36198	1	0.9999	0.89876	1	0.959395	0.90164	0.99995	0.90123	1	0.62321	1	1	0.91327	0.93894	1	0.90736	1	0.97741	0.985565	1	0.846175	0.69171
MAPK SIGNALING PATHWAY	0.063984	1	1	0.25773	1	0.15043	1	0.86928	1	0.870075	1	0.709765	1	0.45703	0.51137	1	0.27891	1	0.865935	1	1	0.84478	0.99987	0.39454	0.919215	0.9893	1	0.073987	0.99977	0.9691	1	0.78767	0.97209	0.9999	0.016086	1	1	0.57237	1	0.47575	0.6869	1	0.048805	1	1	0.80237	1	0.058185	0.56614
GAP JUNCTION	0.45249	1	1	0.42325	1	0.68731	1	0.70832	1	0.709525	1	0.56497	1	0.25869	0.7879	1	0.24499	1	0.73165	1	1	0.84693	0.99987	0.20827	0.85898	0.99913	1	0.099565	0.99977	0.94929	1	0.8078	0.948745	0.9999	0.020068	1	1	0.14381	1	0.79842	1	0.57021	0.17969	1	1	0.44562	1	0.10205	0.55115
ADIPOCYTOKINE SIGNALING PATHWAY	0.469	1	1	0.5928	1	0.8923	1	0.86567	1	0.867285	1	0.77448	1	0.61021	0.95444	1	0.09749	1	0.65757	1	1	0.84693	0.99987	0.39575	0.92032	0.981445	0.32447	1	0.99995	0.48117	1	0.93521	0.48107	0.99995	0.953425	1	1	0.10651	1	0.9431	0.7789	1	0.18268	1	1	0.60367	1	0.044888	0.26949
ETHER LIPID METABOLISM	0.35875	1	1	0.23938	1	0.49963	1	0.71225	1	0.71315	1	0.49999	1	0.42554	0.39981	1	0.13561	1	0.57888	1	1	0.85064	0.99987	0.956775	1	0.72597	0.92951	1	0.78019	1	1	0.8055	1	0.78515	1	0.88019	1	0.58864	1	0.67378	0.87288	1	0.790355	1	1	0.972845	1	0.30635	1
PROTEIN EXPORT	1	0.124	1	0.93757	0.31553	1	1	0.42332	1	0.42005	1	0.70274	1	0.754945	0.16685	1	1	0.43159	0.9855	1	1	0.85461	0.01705	1	1	0.025575	0.969505	1	0.27534	1	1	0.75625	1	0.27731	1	0.67567	0.32576	1	1	0.0344	0.20042	1	0.097509	1	1	0.60412	1	0.88145	1
PHENYLALANINE METABOLISM	0.23919	1	1	0.25555	1	0.25686	1	0.844505	1	0.84602	1	0.71407	1	0.52016	0.714255	1	1	0.44922	0.53785	1	1	0.86825	0.99987	0.57491	1	0.92739	0.6448	1	0.999915	0.67155	1	0.96547	0.67847	0.99995	1	0.87379	0.17947	1	1	0.87391	1	0.72602	0.29433	1	1	0.27048	1	0.32983	0.58998
NEUROACTIVE LIGAND RECEPTOR INTERACTION	0	1	1	0.016345	1	0	1	0.921295	1	0.919995	1	0.65081	1	0.15784	0.36634	1	0.04185	1	0.5029	1	1	0.87239	0.51571	1	1	0.34355	1	0.33185	0.41055	1	1	0.8055	1	0.41747	0.043788	1	1	0.80788	1	0.54576	0.40126	1	0.011685	1	1	0.69966	1	0.00465	0.023673
RIBOFLAVIN METABOLISM	1	0.028244	0.61814	0.999915	0.5704	1	1	0.86541	1	0.865145	1	0.92145	1	0.96713	0.8629	1	1	0.62455	1	0.49212	1	0.88058	0.72691	1	1	0.66275	0.66778	1	0.68342	1	1	0.8078	1	0.68135	0.90973	1	1	0.93774	1	0.63219	0.9751	1	0.24218	1	1	0.56821	1	0.44981	0.98791
O GLYCAN BIOSYNTHESIS	0.1462	1	1	0.15572	1	0.89917	1	0.50025	1	0.49855	1	0.37592	1	0.076673	0.25823	1	0.02224	1	0.50831	1	1	0.88236	0.99987	0.74747	1	0.72597	0.98569	1	0.999915	0.79046	1	0.96053	0.79899	0.99995	0.39388	1	1	0.073555	1	0.9431	1	0.84036	0.35489	1	1	0.66239	1	0.098683	0.023767
NICOTINATE AND NICOTINAMIDE METABOLISM	1	0.87679	1	0.87092	1	0.68717	1	0.88293	1	0.883115	1	0.84726	1	0.894415	0.48985	1	0.89775	1	1	0.71782	1	0.88058	0.88826	1	1	0.48895	0.99636	0.9626	0.59472	1	1	0.78032	1	0.59091	0.52833	1	0.96648	0.998565	1	0.4711	0.72789	1	0.65982	1	1	0.919725	1	0.43776	1
VASCULAR SMOOTH MUSCLE CONTRACTION	0.0155	1	1	0.16784	1	0.62013	1	0.705305	1	0.705425	1	0.476005	1	0.15247	0.48508	1	0.16373	1	0.40102	1	1	0.883075	0.99035	0.984335	1	0.69373	1	0.097012	0.37265	1	1	0.78767	1	0.36156	0.14575	1	1	0.32778	1	0.51539	1	0.87284	0.37754	1	1	0.60367	1	0.12766	0.022044
STEROID BIOSYNTHESIS	1	0.5529	1	0.6537	1	0.29198	1	0.86497	1	0.86489	1	0.83324	1	0.75628	0.5117	1	0.58806	1	0.83871	1	1	0.89721	0.99987	0.098723	0.1116	0.99913	0.32799	1	0.99995	0.0062	0.67218	0.99995	0.0062	0.99995	0.92145	1	0.6478	1	0.3224	0.992965	1	0.70616	0.63566	1	1	0.55964	1	0.986765	1
GLYCOSAMINOGLYCAN BIOSYNTHESIS CHONDROITIN SULFATE	0.0016533	1	1	0.02604	1	0.01984	1	0.86928	1	0.87087	1	0.608335	1	0.28992	0.40601	1	0.62108	1	0.38895	1	1	0.89721	0.99987	0.95316	1	0.93677	1	0.15431	0.999915	0.7291	0.89847	0.99995	0.7308	0.99993	0.033595	1	0.76842	1	0.86437	0.9926	1	0.1891	0.46643	1	1	0.47343	1	0.30031	0.26328
LINOLEIC ACID METABOLISM	0.4673	1	1	0.48581	1	0.3596	1	0.841985	1	0.838815	1	0.764265	1	0.68128	0.45836	1	0.70146	1	0.33155	1	1	0.89669	0.99987	0.55256	0.92346	0.9923	0.853735	1	0.999915	0.6637	0.91612	0.999915	0.66901	0.99995	0.17445	1	1	0.96389	0.96139	0.99279	0.33962	1	0.999685	0.81151	0.19247	1	0.36828	0.99932	1
ALPHA LINOLENIC ACID METABOLISM	0.6129	1	1	0.59115	1	0.6827	1	0.86541	1	0.865145	1	0.82231	1	0.828485	0.24252	1	0.40885	1	0.729165	1	1	0.89669	0.99987	0.79044	1	0.98112	1	0.51736	0.82842	1	1	0.96351	1	0.82481	0.2757	1	1	0.973145	1	0.82205	0.44177	1	0.818685	1	0.92922	0.993895	1	0.945495	1
VALINE LEUCINE AND ISOLEUCINE BIOSYNTHESIS	1	0.020667	0.4123	0.99995	0.0279	1	1	0.50607	1	0.509	1	0.751205	1	0.82684	0.88699	1	1	0.58408	0.984855	1	1	0.898475	0.99987	0.932845	1	0.8847	0.67811	1	0.6335	1	1	0.81613	1	0.6364	1	0.043964	1	0.87831	1	0.70448	1	0.2852	0.850695	1	1	0.55964	1	0.45869	0.68779
VEGF SIGNALING PATHWAY	0.97091	1	1	0.69169	1	0.78559	1	0.807365	1	0.80946	1	0.76244	1	0.731455	0.34246	1	0.58453	1	0.9293	1	1	0.90079	0.99987	0.902475	1	0.92459	0.955425	1	0.88721	1	1	0.87313	1	0.88284	0.028732	1	1	0.895445	1	0.58564	0.23647	1	0.18067	1	0.970935	0.98336	1	0.55705	1
STARCH AND SUCROSE METABOLISM	0.98672	0.99694	1	0.45764	0.42398	1	1	0.23533	1	0.23695	1	0.19877	1	0.074186	0.083026	1	0.47513	1	0.6294	1	1	0.9014	0.99987	0.24534	0.92032	0.999025	0.13529	1	0.99995	0.47645	0.90565	0.999915	0.47651	0.99995	0.922435	1	1	0.75615	0.89239	0.992385	0.34573	1	0.8211	1	0.53766	1	1	0.78146	0.24242
REGULATION OF AUTOPHAGY	1	0.42071	1	0.985335	0.57143	1	1	0.77489	1	0.77981	1	0.81158	1	0.86877	0.87101	1	1	0.45316	0.98575	1	1	0.90721	0.99987	0.36343	0.84414	0.99913	0.31197	1	0.99993	0.667595	1	0.83749	0.659995	0.99993	0.90123	1	0.40208	1	1	0.5208	0.3887	1	0.70374	1	0.97385	0.993635	1	0.93554	1
GLYCOSPHINGOLIPID BIOSYNTHESIS GANGLIO SERIES	0.968405	1	1	0.64127	0.93342	1	1	0.70832	1	0.709525	1	0.674425	1	0.54627	0.23929	1	0.53358	1	0.81054	1	1	0.93612	0.52412	1	1	0.39426	0.48306	1	0.62113	1	1	0.8078	1	0.6231	0.23653	1	1	0.9172	1	0.33383	0.7138	1	0.22979	1	1	0.65809	1	0.1956	0.19861
HYPERTROPHIC CARDIOMYOPATHY HCM	0	1	1	0.0071688	1	0.01984	1	0.790965	1	0.79198	1	0.39605	1	0.052051	0.851295	1	0.37378	1	0.32039	1	1	0.93433	0.99987	0.35857	0.84414	0.99913	1	0.03658	0.99995	0.67155	0.83886	0.99995	0.67847	0.99995	0.61216	1	1	0.72951	0.69504	0.99279	1	0.01364	0.909295	1	1	0.59176	1	0.1982	0.081486
BASAL CELL CARCINOMA	0.15268	1	1	0.070037	1	0.68651	1	0.42332	1	0.42007	1	0.25303	1	0.1639	0.24717	1	0.30363	1	0.083356	1	1	0.94075	0.99987	0.097769	0.13252	0.99913	1	0.21374	0.99995	0.50511	0.84299	0.999915	0.50615	0.99995	0.10023	1	1	0.930715	0.33936	0.9926	1	0.65279	0.52781	1	0.93492	0.993895	1	0.20431	0.019486
GLUTATHIONE METABOLISM	0.90729	1	1	0.025405	0.87084	1	1	0.037041	1	0.03561	1	0.026217	1	0.024482	0.0124	1	0.18083	1	0.19486	1	1	0.942155	0.92603	1	1	0.73299	0.033657	1	0.99995	0.40393	0.81512	0.99995	0.41137	0.99995	0.30834	1	1	0.87831	0.74069	0.9926	0.16935	1	0.4387	1	0.970935	0.98217	1	0.934265	0.24377
GLYCOSAMINOGLYCAN BIOSYNTHESIS KERATAN SULFATE	0.9128	1	1	0.50009	0.63785	1	1	0.47177	1	0.47322	1	0.45187	1	0.38296	0.42798	1	0.58109	1	0.52207	1	1	0.94364	0.92	1	1	0.69192	0.82548	1	0.999835	0.949	0.9418	0.99995	0.94848	0.999915	0.18961	1	1	0.89237	1	0.82251	1	0.57234	0.699135	1	1	0.82993	1	0.37928	0.37681
ECM RECEPTOR INTERACTION	0	1	1	0.002325	1	0.086357	1	0.71161	1	0.71275	1	0.26389	1	0.0010333	0.991835	1	0	1	0.083011	1	1	0.945245	0.99987	0.844295	1	0.8847	1	0	0.99977	0.96896	0.77952	0.99995	0.967095	0.9999	0.047533	1	1	0	0.55862	0.9926	1	0	0.615315	1	1	0.010333	1	0.0028182	0
AMYOTROPHIC LATERAL SCLEROSIS ALS	1	0.71657	1	0.66782	1	0.78301	1	0.7891	1	0.78776	1	0.75375	1	0.804065	0.19445	1	0.72748	1	0.85684	1	1	0.945245	0.99987	0.959525	1	0.91747	0.943455	1	0.79083	1	1	0.962225	1	0.78774	0.24327	1	0.94807	1	1	0.52097	0.19809	1	0.25846	1	0.99581	0.97966	1	0.87753	1
FOCAL ADHESION	0	1	1	0	1	0.0031	1	0.825315	1	0.82691	1	0.34956	1	0.0021882	0.753615	1	0	1	0.13175	1	1	0.947035	0.85337	1	1	0.65449	1	0	0.58457	1	0.84299	0.99995	1	0.57195	0	1	1	0	0.84282	0.9926	1	0.0062	0.29505	1	1	0.041015	1	0	0
DILATED CARDIOMYOPATHY	0	1	1	0.0122	1	0.076091	1	0.76054	1	0.766035	1	0.39786	1	0.049023	0.896715	1	0.32192	1	0.1837	1	1	0.945245	0.99987	0.715815	0.92189	0.9824	1	0.017567	0.9999	0.92178	0.88876	0.99995	0.92121	0.99993	0.4958	1	1	0.46445	0.86299	0.9926	1	0.01426	0.701565	1	1	0.4495	1	0.11904	0.013433
ALANINE ASPARTATE AND GLUTAMATE METABOLISM	1	0.7745	1	0.67244	0.97653	0.99265	1	0.760405	1	0.76363	1	0.71423	1	0.70693	0.24915	1	0.70578	1	0.861535	1	1	0.95195	0.99987	0.39575	0.92032	0.991675	0.85609	1	0.99995	0.67605	0.82326	0.999915	0.67871	0.99995	1	0.71178	0.81114	1	0.87089	0.992385	0.98878	0.99267	0.23337	1	1	0.60166	1	0.32427	0.77816
MTOR SIGNALING PATHWAY	1	0.80726	1	0.929735	0.976115	1	1	0.830695	1	0.829675	1	0.80898	1	0.736605	0.67344	1	0.40885	1	0.991315	1	1	0.952745	0.99987	0.50256	0.92346	0.991675	0.99462	0.9626	0.999835	0.87307	0.94996	0.999915	0.87245	0.999915	0.2953	1	1	0.4994	1	0.941875	0.7368	1	0.34886	1	1	0.90551	1	0.21966	0.91915
STEROID HORMONE BIOSYNTHESIS	0.10451	1	1	0.045152	1	0.65696	1	0.42332	1	0.42271	1	0.21167	1	0.075741	0.27702	1	0.14154	1	0.23	1	1	0.959715	0.99987	0.955635	1	0.66275	0.7993	1	0.99977	0.95127	0.89847	0.999915	0.95262	0.9999	1	0.67525	1	0.6539	1	0.82454	0.4031	1	0.49092	1	1	0.95818	1	0.37934	0.31924
HEDGEHOG SIGNALING PATHWAY	0.32197	1	1	0.75979	1	0.31036	1	0.955645	1	0.957725	1	0.9222	1	0.80635	0.67417	1	0.46096	1	0.75071	1	1	0.958395	0.99987	0.495	0.84414	0.99913	1	0.0279	0.99977	0.948685	0.89734	0.999915	0.948425	0.99993	0.13103	1	1	0.593	0.84521	0.992385	1	0.5648	0.531	1	1	0.804535	1	0.17295	0.038086
COMPLEMENT AND COAGULATION CASCADES	0	1	1	0.0035429	1	0.10832	1	0.48109	1	0.48354	1	0.16277	1	0.020424	0.35453	1	0.0527	1	0.19605	1	1	0.958395	0.0558	1	1	0.06696	1	0.35199	0.07285	1	1	0.934255	1	0.0899	0.16004	1	1	0.31798	1	0.62916	0.91692	1	0.0041333	1	1	0.45182	1	0	0.0032314
GLYCOSAMINOGLYCAN BIOSYNTHESIS HEPARAN SULFATE	0.73114	1	1	0.58832	1	0.2796	1	0.88293	1	0.88343	1	0.80315	1	0.75843	0.13584	1	0.17563	1	0.807715	1	0.99309	0.99045	0.99987	0.84121	0.93442	0.981445	0.940225	1	0.99995	0.50746	0.75034	0.99995	0.50953	0.99995	0.013312	1	1	0.87831	0.64728	0.992965	0.99205	0.99578	0.91797	1	0.92922	1	1	0.934855	0.55013
LIMONENE AND PINENE DEGRADATION	1	0.73424	1	0.66523	0.58377	1	1	0.629405	1	0.623495	1	0.651095	1	0.675315	0.82462	1	0.8446	1	0.4474	1	1	0.986825	0.99987	0.73964	0.93442	0.981445	0.99462	0.9626	0.9999	0.92366	0.81887	0.99995	0.92359	0.99995	1	0.91563	1	0.94879	0.86437	0.9926	1	0.73449	0.5641	1	1	0.85535	1	0.37415	0.37244
ENDOMETRIAL CANCER	1	0.54486	1	0.927995	0.33797	1	1	0.46634	1	0.4659	1	0.562625	1	0.4234	0.37721	1	0.1856	1	0.811435	1	0.99309	0.9885	0.99987	0.30607	0.64868	0.99913	1	0.88608	0.99977	0.97198	0.90591	0.999915	0.97358	0.99993	0.38208	1	1	0.13974	1	0.941875	0.14899	1	0.46464	1	0.53831	1	1	0.62351	0.37111
SELENOAMINO ACID METABOLISM	1	0.047909	0.74193	0.99995	0.078454	1	1	0.505075	1	0.50499	1	0.70274	1	0.887725	0.6566	1	0.7437	1	0.970365	1	0.98525	0.99045	0.95935	1	1	0.88261	0.99636	0.9626	0.81144	1	0.88265	0.999915	1	0.81054	1	0.19543	1	0.91308	1	0.95823	0.81766	1	0.86047	1	0.93157	0.993895	1	0.94524	0.77538
TIGHT JUNCTION	0.063984	1	1	0.05618	1	0.083257	1	0.71511	1	0.715915	1	0.42183	1	0.17598	0.845465	1	0.12813	1	0.09083	1	0.99292	0.995055	0.99987	0.0217	0.1116	0.999265	1	0.3755	0.99995	0.41629	0.64334	0.99995	0.41602	0.99995	0.062253	1	1	0.1727	0.32395	0.992965	1	0.87284	0.915955	1	1	0.9419	1	0.88024	0.50692
PENTOSE AND GLUCURONATE INTERCONVERSIONS	1	0.59504	1	0.772685	0.08525	1	1	0.29595	1	0.29586	1	0.41767	1	0.19053	0.00868	1	0.13699	1	0.69747	1	0.95071	0.99988	0.95365	1	1	0.72744	0.61108	1	0.67128	1	0.89847	0.999915	1	0.66934	1	0.372	1	0.574	1	0.62944	0.27981	1	0.34854	1	0.87601	1	1	0.15652	0.065789
ASCORBATE AND ALDARATE METABOLISM	1	0.55138	1	0.938985	0.5385	1	1	0.71193	1	0.709795	1	0.774155	1	0.7147	0.37147	1	0.60216	1	0.69931	1	0.41722	0.99995	0.99987	0.974045	0.93442	0.981445	1	0.83633	0.77488	1	0.30656	0.99995	1	0.78458	1	0.85742	1	0.917025	0.64728	0.9926	0.67945	1	0.43924	1	0.92922	0.993895	1	0.35766	0.063378
FATTY ACID METABOLISM	0.89114	1	1	0.653635	0.5982	1	1	0.65687	1	0.6566	1	0.648455	1	0.47858	0.52619	1	0.038086	1	0.42488	1	0.59295	0.99995	0.88304	1	1	0.79266	0.5301	1	0.99977	0.96578	0.45832	0.99995	0.966325	0.99993	1	0.02046	1	0.17179	0.84521	0.992965	0.45933	1	0.20113	1	1	0.7027	1	0.2258	0.14536
PRIMARY BILE ACID BIOSYNTHESIS	0.53252	1	1	0.93002	1	0.62013	0.77589	0.99362	0.77943	0.993875	1	0.98082	1	0.952605	0.49752	1	0.71576	1	0.98548	1	0.71037	0.99995	0.99987	0.83838	0.93442	0.981445	0.53117	1	0.99995	0.76444	0.68423	0.99995	0.75098	0.99995	1	0.7924	0.74212	1	0.85625	0.9926	0.41151	1	0.16133	1	1	0.80892	1	0.16295	0.2576
OXIDATIVE PHOSPHORYLATION	1	0.8829	1	0.0071185	1	0.65696	1	0.27716	1	0.27707	1	0.38316	1	0.57998	0.029967	1	1	0	0.43959	1	0.020667	0.99995	0.99987	0.39027	0.47585	0.99913	0	1	0.99995	0.0589	0.0186	0.99995	0.062	0.99995	1	0.00155	0	1	0.35921	0.99279	1	0.4061	0	1	1	0	1	0.24426	1
GLYCINE SERINE AND THREONINE METABOLISM	1	0.80222	1	0.549625	1	0.81576	1	0.71762	1	0.72087	1	0.61272	1	0.60976	0.27461	1	1	0.38367	0.53522	1	0.70196	0.99995	0.99707	0.986385	1	0.90813	0.13785	1	0.99977	0.95127	0.62921	0.99995	0.950125	0.9999	0.42249	1	0.056364	1	0.84521	0.992965	0.91429	1	0.89213	1	1	0.93891	1	0.87753	0.8645
VALINE LEUCINE AND ISOLEUCINE DEGRADATION	1	0.0124	0.30737	0.99995	0.34591	1	1	0.932655	1	0.933085	1	0.979825	1	0.98687	0.40601	1	0.89983	1	0.98451	1	0.08432	0.99995	0.66922	1	1	0.79592	0.684385	1	0.59536	1	0.14622	0.99995	1	0.59997	1	0.00248	0.86848	1	0.86087	0.992965	0.27496	1	0.38405	1	0.99852	0.976795	1	0.831595	0.36236
ARGININE AND PROLINE METABOLISM	1	0.43759	1	0.59852	0.999985	0.94774	1	0.70795	1	0.707015	1	0.66082	1	0.71208	0.0062	1	0.70065	1	0.80836	1	0.71262	0.99995	0.99987	0.25058	0.80065	0.99913	0.67823	1	0.999915	0.7291	0.45979	0.99995	0.7308	0.99995	1	0.87379	0.0558	1	0.58369	0.9926	0.43506	1	0.62133	1	0.92922	0.993895	1	0.78192	0.55115
HISTIDINE METABOLISM	0.46639	1	1	0.51477	1	0.62013	1	0.78368	1	0.782575	1	0.67552	1	0.55634	0.25046	1	0.93413	1	0.33524	1	0.10618	0.99995	0.99987	0.892975	0.92032	0.999025	0.43101	1	0.9999	0.948685	0.10571	0.99995	0.948425	0.99993	1	0.76546	0.17326	1	0.34526	0.992965	0.20126	1	0.7879	1	0.28644	1	1	0.78192	0.78007
TYROSINE METABOLISM	0.43377	1	1	0.62918	1	0.43121	1	0.86541	1	0.86489	1	0.77987	1	0.62072	0.40043	1	0.9758	1	0.72108	1	0.35739	0.99995	0.99987	0.953045	1	0.94076	0.79491	1	0.9999	0.92288	0.29372	0.99995	0.922685	0.99993	1	0.67541	0.22237	1	0.6897	0.9926	0.3062	1	0.47932	1	0.92922	0.99514	1	0.8385	0.66687
BETA ALANINE METABOLISM	0.91403	1	1	0.65235	0.80055	1	1	0.794975	1	0.79961	1	0.757235	1	0.70242	0.714975	1	0.2149	1	0.57535	1	0.77748	0.99995	0.99987	0.956475	1	0.88512	0.73397	1	0.999835	0.92525	0.67671	0.99995	0.92366	0.999915	1	0.60659	1	0.70799	0.8745	0.9926	0.94013	1	0.18268	1	1	0.65809	1	0.089073	0.3241
TAURINE AND HYPOTAURINE METABOLISM	0.78008	1	1	0.66993	1	0.82182	1	0.908065	1	0.90819	1	0.90318	1	0.87422	0.64542	1	0.56596	1	0.72516	1	0.66825	0.99995	0.99987	0.95316	0.99055	0.981445	1	0.87208	0.9999	0.966485	0.45622	0.99995	0.966325	0.99993	1	0.11337	0.65844	1	0.64257	0.99279	1	0.84669	0.699675	1	1	0.71216	1	0.88828	0.24242
OTHER GLYCAN DEGRADATION	1	0.11957	0.41629	0.99995	0.3437	1	1	0.86456	1	0.862175	1	0.935425	1	0.87193	0.60365	1	0.93945	1	0.940885	1	0.7156	0.99995	0.13115	1	1	0.5456	0.85614	1	0.42756	1	0.75034	0.99995	1	0.42804	1	0.77687	0.853775	1	1	0.79811	0.53498	1	0.0217	1	1	0.44252	1	0.21426	0.033862
GLYCOSAMINOGLYCAN DEGRADATION	1	0.924385	1	0.86578	1	0.70533	1	0.86497	1	0.86489	1	0.827615	1	0.60737	0.057571	1	0.70146	1	0.88748	1	0.89323	0.99988	0.99987	0.87775	0.92346	0.98314	0.85609	1	0.999835	0.92366	0.77019	0.999915	0.92032	0.999915	0.096158	1	0.33146	1	1	0.92768	1	0.59168	0.39094	1	1	0.44692	1	0.16502	0.02015
GLYCEROLIPID METABOLISM	0.78154	1	1	0.3221	0.991675	0.99625	1	0.52005	1	0.52884	1	0.41745	1	0.26856	0.25046	1	0.30193	1	0.47533	1	0.71958	0.99995	0.99987	0.53831	0.93442	0.991675	0.13747	1	0.999915	0.67155	0.63258	0.99995	0.66989	0.99995	1	0.66637	1	0.94679	0.83681	0.99279	0.7633	1	0.50621	1	1	0.9419	1	0.2607	0.47075
GLYCOSYLPHOSPHATIDYLINOSITOL GPI ANCHOR BIOSYNTHESIS	1	0.25655	0.20925	0.999985	1	0.53999	0.2418	0.998815	0.2449	0.9988	0.1023	0.99975	0.2852	0.999685	0.3286	1	1	0.49774	0.994505	0.99262	0.020667	0.99995	0.98997	0.979215	0.8618	0.99913	0.054914	1	0.9999	0.79046	0.047533	0.99995	0.79899	0.99995	1	0.12193	0.072015	1	0.3224	0.9926	0.29174	1	0.810845	1	0.99849	0.97412	1	0.945495	0.52666
GLYCEROPHOSPHOLIPID METABOLISM	0.44686	1	1	0.33266	1	0.18832	1	0.868525	1	0.869	1	0.712225	1	0.63329	0.642905	1	0.16727	1	0.28593	1	0.7156	0.99995	0.99987	0.10202	0.1116	0.99913	0.23131	1	0.99995	0.33824	0.38806	0.99995	0.34286	0.99995	0.61702	1	1	0.95118	0.32395	0.992965	0.64159	1	0.88226	1	0.97385	0.987695	1	0.94656	1
ARACHIDONIC ACID METABOLISM	0.11951	1	1	0.050633	1	0.22802	1	0.66677	1	0.665215	1	0.39637	1	0.27361	0.042273	1	0.13482	1	0.42698	1	0.82058	0.99995	0.99987	0.96865	1	0.94572	0.13747	1	0.99977	0.95893	0.75034	0.99995	0.959155	0.99993	0.61216	1	1	0.917025	0.9424	0.992385	0.075354	1	0.48719	1	0.53146	1	1	0.46549	0.23948
SPHINGOLIPID METABOLISM	0.73946	1	1	0.874295	1	0.18832	0.77589	0.99362	0.77766	0.993935	1	0.981545	1	0.77969	0.49234	1	0.37916	1	0.91427	1	0.84789	0.99995	0.95261	1	1	0.95052	0.94616	1	0.9999	0.94929	0.67474	0.99995	0.948745	0.99993	0.922435	1	1	0.58071	0.86437	0.9926	1	0.9052	0.48996	1	1	0.64365	1	0.22494	0.023109
PYRUVATE METABOLISM	1	0.43508	1	0.28474	0.32289	1	1	0.1464	1	0.143	1	0.16277	1	0.24375	0.052938	1	0.61444	1	0.53689	1	0.40879	0.99995	0.99987	0.84496	0.92276	0.981445	0.000775	1	0.99995	0.7242	0.31555	0.99995	0.7254	0.99995	1	0.078692	0.32576	1	0.84521	0.992385	0.1473	1	0.38405	1	0.92922	0.993895	1	0.783605	1
GLYOXYLATE AND DICARBOXYLATE METABOLISM	1	0.40574	1	0.5801	0.56918	1	1	0.4216	1	0.42007	1	0.41675	1	0.49232	0.084992	1	1	0.58237	0.825775	1	0.96291	0.99945	0.99039	0.979215	1	0.69192	0.2764	1	0.9999	0.94929	0.83886	0.999915	0.948745	0.99993	0.87275	1	0.051855	1	1	0.84577	0.83362	1	0.59	1	1	0.91867	1	0.62668	1
PROPANOATE METABOLISM	1	0.25464	1	0.945375	0.78984	1	1	0.90077	1	0.901265	1	0.9222	1	0.89834	0.27288	1	0.31201	1	0.82766	1	0.099889	0.99995	0.99987	0.95131	0.93442	0.988155	0.51022	1	0.9999	0.92288	0.10127	0.99995	0.922685	0.99993	1	0.052183	0.96648	1	0.35921	0.9926	0.16516	1	0.47804	1	0.70928	1	1	0.43707	0.52273
BUTANOATE METABOLISM	1	0.63276	1	0.807965	0.78426	1	1	0.79436	1	0.795865	1	0.80235	1	0.751385	0.45926	1	1	0.6972	0.44945	1	0.0372	0.99995	0.99987	0.59371	0.78414	0.99913	0.68415	1	0.9999	0.87308	0.05735	0.99995	0.87437	0.99993	1	0.12874	0.11514	1	0.32395	0.992965	0.57403	1	0.39073	1	1	0.93971	1	0.65209	0.22267
PANTOTHENATE AND COA BIOSYNTHESIS	1	0.12473	0.74193	0.999915	0.71147	1	1	0.86482	1	0.86489	1	0.89986	1	0.933695	0.45759	1	0.93461	1	1	0.13286	0.85708	0.999915	0.52855	1	1	0.69192	0.57453	1	0.70667	1	0.84496	0.99995	1	0.71015	0.5224	1	0.81114	1	1	0.94362	0.34133	1	0.29505	1	0.97385	0.983655	1	0.44981	0.78007
FOLATE BIOSYNTHESIS	1	0.17603	1	0.884465	0.77694	1	1	0.68571	1	0.68433	1	0.70274	1	0.804065	0.11494	1	0.8816	1	0.9923	1	0.9438	0.99995	0.99987	0.955635	1	0.90464	0.13785	1	0.95547	1	0.955635	0.9999	1	0.94967	0.70805	1	1	0.975975	1	0.62852	0.33654	1	0.66304	1	0.70556	1	1	0.934265	0.91914
RETINOL METABOLISM	0.61941	1	1	0.575005	1	0.78559	1	0.79077	1	0.78971	1	0.72101	1	0.53652	0.25389	1	0.70408	1	0.53979	1	0.46011	0.99995	0.99262	0.98166	1	0.928675	0.70616	1	0.999835	0.94958	0.30759	0.99995	0.94901	0.999915	1	0.3944	0.28402	1	0.64728	0.9926	0.20793	1	0.0059304	1	1	0.80088	1	0.03751	0.069832
PORPHYRIN AND CHLOROPHYLL METABOLISM	1	0.11813	1	0.95069	0.52229	1	1	0.710075	1	0.70857	1	0.75595	1	0.756275	0.27083	1	0.70578	1	0.9293	1	0.71037	0.99995	0.99987	0.12533	0.25627	0.99913	0.0372	1	0.99995	0.33356	0.4836	0.99995	0.33411	0.99995	1	0.45932	0.53187	1	0.38991	0.992965	0.68055	1	0.35161	1	1	0.91964	1	0.83134	0.56498
NITROGEN METABOLISM	0.91586	1	1	0.929795	1	0.2796	0.77766	0.99362	0.77943	0.993935	1	0.980535	1	0.98791	0.64827	1	1	0.44415	0.98451	1	0.49538	0.99995	0.99987	0.57523	0.85498	0.99913	1	0.45665	0.999915	0.87309	0.3379	0.99995	0.87629	0.99995	1	0.46448	0.054422	1	0.36398	0.992965	1	0.58615	0.870455	1	1	0.88217	1	0.71367	0.906265
SULFUR METABOLISM	0.78154	1	1	0.50041	1	0.60788	1	0.70795	1	0.707015	1	0.56622	1	0.54166	0.57982	1	0.94074	1	0.52348	1	0.96615	0.99845	0.99987	0.20202	0.70242	0.99913	0.146	1	0.99995	0.48598	0.82162	0.999915	0.48107	0.99995	0.97335	1	0.86702	1	0.86437	0.992385	0.773435	1	0.37869	1	1	0.924545	1	0.60366	0.906265
METABOLISM OF XENOBIOTICS BY CYTOCHROME P450	0	1	1	0	1	0.0589	1	0.27458	1	0.27048	1	0.041814	1	0.0036167	0.17608	1	0.13594	1	0	1	0.21418	0.99995	0.66998	1	1	0.89642	0.044562	1	0.99995	0.55376	0.10127	0.99995	0.54968	0.99995	0.903345	1	1	0.72847	0.3224	0.9926	0.2697	1	0.60198	1	0.97766	0.99031	1	0.45401	0.055025
DRUG METABOLISM CYTOCHROME P450	0.010924	1	1	0.05332	1	0.16853	1	0.71193	1	0.709795	1	0.45383	1	0.17188	0.36533	1	0.37658	1	0.094127	1	0.10618	0.99995	0.19707	1	1	0.73299	0.68611	1	0.97054	1	0.1054	0.99995	0.997115	0.98103	1	0.70133	1	0.92057	0.32395	0.9926	0.46207	1	0.2224	1	1	0.86263	1	0.15125	0.014171
BIOSYNTHESIS OF UNSATURATED FATTY ACIDS	1	0.63276	1	0.88333	1	0.62013	1	0.95156	1	0.95154	1	0.935425	1	0.91325	0.51362	1	1	0.48644	0.9166	1	0.52848	0.99995	0.99987	0.72216	0.92346	0.981445	1	0.83938	0.99977	0.948685	0.40187	0.99995	0.948425	0.99993	1	0.46448	0.13392	1	0.88232	0.9926	1	0.92245	0.999685	0.81151	1	0.80511	0.35712	0.9995	0.79589
PPAR SIGNALING PATHWAY	0.1442	1	1	0.21198	1	0.85183	1	0.70807	1	0.7067	1	0.49999	1	0.17318	0.57637	1	0.00186	1	0.3162	1	0.90947	0.999915	0.95134	1	1	0.60808	0.00682	1	0.99995	0.40393	0.67749	0.99995	0.41137	0.99995	1	0.24889	1	0.090272	0.86437	0.99279	0.51134	1	0.19861	1	1	0.71216	1	0.044392	0.31924
SNARE INTERACTIONS IN VESICULAR TRANSPORT	1	0.25464	0.49807	0.99995	0.75617	1	1	0.959705	1	0.95965	1	0.980535	0.69905	0.99795	0.938255	1	0.54237	1	1	0.13729	0.93303	0.999915	0.52412	1	1	0.72597	0.46755	1	0.9999	0.945385	0.89946	0.99995	0.947385	0.99993	0.92228	1	1	0.83571	1	0.83482	0.065968	1	0.47605	1	0.72948	1	1	0.984125	1
LYSOSOME	1	0.713995	1	0.33852	1	0.87854	1	0.27577	1	0.27661	1	0.20814	1	0.044195	0.27702	1	0.97834	1	0.42698	1	0.85708	0.99988	0.99987	0.5944	0.62124	0.99913	0	1	0.99995	0.18724	0.62214	0.99995	0.20283	0.99995	0.028732	1	0.076467	1	0.8745	0.992285	0.34383	1	0.014007	1	1	0.5642	1	0.1531	0.12038
ENDOCYTOSIS	0.69472	1	1	0.47764	1	0.1674	1	0.82435	1	0.825895	1	0.68085	1	0.456575	0.40458	1	0.70675	1	0.67783	1	0.71037	0.99995	0.99987	0.098723	0.1116	0.99913	0.79894	1	0.99995	0.50414	0.57726	0.99995	0.50615	0.99995	0.013463	1	1	0.96424	0.83439	0.9926	0.069688	1	0.46643	1	0.92922	0.993895	1	0.945495	0.44369
PEROXISOME	1	0.0124	0.0403	0.999985	1	0.92428	0.2108	0.998815	0.2077	0.9988	0.0496	0.99975	0.062	0.999685	0.18691	1	0.84572	1	1	0.0682	0.0093	0.99995	0.32899	1	1	0.78732	0.19616	1	0.42756	1	0.047533	0.99995	1	0.42041	1	0.30231	0.15771	1	0.6897	0.9926	0.0021882	1	0.42496	1	0.92922	0.993895	1	0.984785	0.43174
CARDIAC MUSCLE CONTRACTION	0.17147	1	1	0.056043	1	0.096875	1	0.78928	1	0.791785	1	0.685975	1	0.53691	0.42965	1	1	0.0079714	0.57783	1	0.86131	0.99995	0.99987	0.3636	0.92346	0.999025	0.47541	1	0.999915	0.41964	0.63916	0.99995	0.41943	0.99995	1	0.45035	0	1	0.86437	0.9926	1	0.19988	0.59728	1	1	0.057571	1	0.879275	0.99401
NOTCH SIGNALING PATHWAY	0.469	1	1	0.22394	0.88854	1	1	0.50729	1	0.51101	1	0.43216	1	0.16709	0.51823	1	0.51174	1	0.029873	1	0.9679	0.999915	0.99987	0.89333	0.92346	0.981445	1	0.029622	0.36675	1	0.84496	0.99995	1	0.3534	1	0.78261	1	0.89194	1	0.9431	1	0.89618	0.29016	1	1	0.35719	1	0.22996	0.22448
RENIN ANGIOTENSIN SYSTEM	0.15425	1	1	0.24341	1	0.78559	1	0.453	1	0.45062	1	0.26389	1	0.056204	0.16723	1	0.089634	1	0.57981	1	0.85486	0.99995	0.99987	0.63177	0.92189	0.9893	0.32593	1	0.9999	0.945385	0.81992	0.99995	0.947385	0.99993	0.61322	1	1	0.15359	0.97206	0.9926	0.51146	1	0.701565	1	0.92922	0.9949	1	0.25145	0.14963
CIRCADIAN RHYTHM MAMMAL	0.19616	1	1	0.70784	1	0.1674	1	0.95156	1	0.95154	1	0.90274	1	0.837795	0.13117	1	0.80421	1	0.70391	1	0.71151	0.99995	0.99987	0.08215	0.1116	0.99913	1	0.90068	0.99995	0.40393	0.4561	0.99995	0.41137	0.99995	0.19658	1	1	0.96169	0.35921	0.992965	0.48749	1	1	0.16327	0.11005	1	1	0.96657	0.73753
INSULIN SIGNALING PATHWAY	0.78369	1	1	0.51776	1	0.70343	1	0.756875	1	0.74878	1	0.60885	1	0.33266	0.34244	1	0.21589	1	0.4436	1	0.2976	0.99995	0.99987	0.10202	0.1116	0.99913	0.1081	1	0.99995	0.30734	0.12772	0.99995	0.2852	0.99995	0.41723	1	1	0.59251	0.32395	0.992965	0.29174	1	0.5949	1	0.92922	0.993895	1	0.58961	0.68898
TYPE II DIABETES MELLITUS	0.84896	1	1	0.96729	1	0.22201	0.77766	0.99362	0.77943	0.993875	1	0.981545	1	0.9399	0.752195	1	0.28943	1	0.886285	1	0.75676	0.99995	0.99987	0.35143	0.80205	0.99913	0.68415	1	0.99995	0.50511	0.66785	0.999915	0.50613	0.99995	0.12389	1	1	0.34658	0.87089	0.992285	0.41151	1	0.82598	1	0.53804	1	1	0.934855	0.4511
MATURITY ONSET DIABETES OF THE YOUNG	0.7812	1	1	0.88333	0.99672	0.99193	1	0.935665	1	0.934895	1	0.922975	1	0.94304	0.46052	1	0.37916	1	0.885955	1	0.41722	0.99995	0.99987	0.51056	0.43456	0.99913	0.85371	1	0.999915	0.91882	0.28228	0.99995	0.91913	0.99995	1	0.7924	1	0.89302	0.34526	0.992965	0.41774	1	0.722535	1	0.92922	0.993895	1	0.934855	0.33948
ALDOSTERONE REGULATED SODIUM REABSORPTION	0.27156	1	1	0.32778	1	0.067073	1	0.867465	1	0.869415	1	0.729175	1	0.52459	0.27142	1	0.56085	1	0.730935	1	0.85708	0.999915	0.99987	0.522	0.92032	0.99786	0.31827	1	0.999915	0.68738	0.77816	0.99995	0.6896	0.99995	0.29342	1	0.99285	0.975975	0.8745	0.9926	0.12152	1	0.87643	1	0.15116	1	1	0.63841	1
VASOPRESSIN REGULATED WATER REABSORPTION	0.78345	1	1	0.93977	1	0.31036	0.77766	0.99478	0.77943	0.99401	1	0.988175	1	0.952735	0.53353	1	0.74285	1	0.67978	1	0.15376	0.99995	0.99987	0.39627	0.4929	0.99913	1	0.83144	0.999835	0.92366	0.12513	0.99995	0.92193	0.999915	1	0.59092	1	0.9744	0.67508	0.992965	0.65583	1	0.39073	1	1	0.66479	1	0.680255	0.087095
PROXIMAL TUBULE BICARBONATE RECLAMATION	0.61517	1	1	0.66814	1	0.25708	1	0.95903	1	0.958545	1	0.93349	1	0.793835	0.080256	1	1	0.50195	0.73462	1	0.35119	0.99995	0.99987	0.38953	0.85898	0.99913	0.13747	1	0.99995	0.4092	0.15929	0.99995	0.4092	0.99995	1	0.57025	0.0010333	1	0.35921	0.992965	0.68522	1	0.74373	1	0.98679	0.981	1	0.60366	0.46336
ALZHEIMERS DISEASE	0.4662	1	1	0.0011273	1	0.38717	1	0.11336	1	0.11363	1	0.12411	1	0.11846	0.12738	1	1	0	0.31682	1	0.46011	0.99995	0.99987	0.39575	0.93442	0.99913	0.000775	1	0.99995	0.41964	0.29605	0.99995	0.41943	0.99995	1	0.02046	0	1	0.9423	0.992385	1	0.19276	0.016607	1	1	0	1	0.16972	1
PARKINSONS DISEASE	1	0.941655	1	0.0064696	1	0.90034	1	0.11336	1	0.11418	1	0.20867	1	0.37507	0.03534	1	1	0	0.671755	1	0.13571	0.99995	0.99987	0.723335	0.93442	0.991675	0	1	0.999915	0.49123	0.10747	0.99995	0.50411	0.99995	1	0.02046	0	1	0.86534	0.992385	1	0.30196	0	1	1	0	1	0.042555	1
HUNTINGTONS DISEASE	1	0.54735	1	0.086898	0.33797	1	1	0.053643	1	0.051622	1	0.18867	1	0.27537	0.35595	1	1	0	0.5739	1	0.71262	0.99995	0.99987	0.693375	0.994115	0.98049	0.050978	1	0.9999	0.92288	0.65209	0.99995	0.923625	0.99993	1	0	0	1	1	0.62712	1	0.083493	0	1	1	0	1	0.044392	1
VIBRIO CHOLERAE INFECTION	0.987775	0.9982	1	0.099582	0.6748	1	1	0.089374	1	0.087736	1	0.10747	1	0.063872	0.17008	1	0.92938	1	0.083011	1	0.90947	0.999915	0.99987	0.720285	0.92189	0.99217	0.042573	1	0.99995	0.40393	0.66451	0.99995	0.41137	0.99995	0.610495	1	0.17393	1	0.89239	0.992385	0.1473	1	0.035321	1	1	0.7093	1	0.78461	1
RENAL CELL CARCINOMA	0.42087	1	1	0.36427	0.976115	0.9966	1	0.42397	1	0.42125	1	0.35384	1	0.16144	0.43974	1	0.098559	1	0.61966	1	0.95455	0.999915	0.99987	0.53259	0.85898	0.99913	0.86187	1	0.999915	0.5987	0.7127	0.99995	0.58995	0.99995	0.041709	1	1	0.26433	0.43889	0.9926	0.53498	1	0.16177	1	0.99444	0.97966	1	0.1085	0.27983
MELANOMA	0.0744	1	1	0.13521	1	0.71827	1	0.45508	1	0.45906	1	0.29209	1	0.093295	0.63163	1	0.17249	1	0.48606	1	0.93303	0.999915	0.99987	0.39027	0.80205	0.99913	0.95949	1	0.9999	0.790415	0.79082	0.99995	0.796115	0.99993	0.2569	1	1	0.31714	0.86437	0.9926	0.83362	1	0.18397	1	1	0.71216	1	0.094555	0.13218
[truncated: 27 more columns]
